# Supplementary material for: HLA Allele Frequencies and Association with Severity of COVID-19 Infection in Northern Italian Patients
Source: Cells. 2022 May 30;11(11):1792. doi: 10.3390/cells11111792 (PMC9179900; doi:10.3390/cells11111792)
Supplement: Supplementary file 1 [file cells-11-01792-s001.zip]

Archive with 1 entries (1 files):
- cells-1715096-supplementary.pdf
